# Supplementary material for: Association of Dietary Flavonoid Intake with Serum Cotinine Levels in the General Adult Population
Source: Nutrients. 2023 Sep 25;15(19):4126. doi: 10.3390/nu15194126 (PMC10574452; doi:10.3390/nu15194126)
Supplement: Supplementary file 1 [file nutrients-15-04126-s001.zip]

Archive with 1 entries (1 files):
- nutrients-2596943-supplementary.pdf
